# Supplementary material for: An open-like conformation of the sigma-1 receptor reveals its ligand entry pathway
Source: Nat Commun. 2022 Mar 10;13:1267. doi: 10.1038/s41467-022-28946-w (PMC8913746; doi:10.1038/s41467-022-28946-w)
Supplement: Supplementary file 4 — Source Data [file 41467_2022_28946_MOESM4_ESM.xlsx]

## Sheet: Fig. 4b
Fig. 4b
		C179/C203 stoichiometry
		Before oxidation	After oxidation	Re-reduction
	Repeat 1	0.933	0.179	0.502
	Repeat 2	0.929	0.21	0.537
	Repeat 3	0.922	0.161	0.513
	Repeat 4	0.901		0.529
	Repeat 5	0.904
	Mean	0.9178	0.183333	0.52025
	SD	0.0145499	0.0247857	0.0157348
	p		2.68549e-09	3.43259e-06

## Sheet: Fig. 4c
Fig. 4c
		C179/C203 Kd
		Before oxidation	After oxidation	Re-reduction
	Repeat 1	0.96	7.81	1.76
	Repeat 2	0.71	5.08	1.39
	Repeat 3	0.38	7.24	1.45
	Repeat 4	0.51		1.57
	Repeat 5	0.85
	Mean	0.682	6.71	1.5425
	SD	0.238265	1.4401	0.163172
	p		7.02588e-05	0.000728113

## Sheet: Fig. 4d
Fig. 4d

## Sheet: Fig. 4e
Fig. 4e
		WT stoichiometry			C179 stoichiometry			C203 stoichiometry
		Before modification	After modification		Before modification	After modification		Before modification	After modification
	Repeat 1	0.883	0.896		0.787	0.399		0.883	0.635
	Repeat 2	0.874	0.874		0.943	0.462		0.859	0.734
	Repeat 3	0.993	1.04		0.756	0.576		0.873	0.712
	Repeat 4	0.728	0.883		0.907	0.486			0.677
	Repeat 5		0.86
	Repeat 6		0.933
	Mean	0.8695	0.914333		0.84825	0.48075		0.871667	0.6895
	SD	0.108746	0.0663888		0.0907207	0.0733366		0.0120554	0.0432551
	p		0.436422			0.00074518			0.00095301

## Sheet: Fig. 4f
Fig. 4f
		WT Kd			C179 Kd			C203 Kd
		Before modification	After modification		Before modification	After modification		Before modification	After modification
	Repeat 1	1.12	1.287		0.972	1.908		0.971	1.497
	Repeat 2	1.215	1.232		0.99	2.012		0.977	1.726
	Repeat 3	0.871	1.081		1.089	1.929		1.03	1.6065
	Repeat 4	1.098	1.12		1.041	1.967			1.624
	Repeat 5		1.077
	Repeat 6		1.219
	Mean	1.076	1.16933		1.023	1.954		0.992667	1.61338
	SD	0.145792	0.0883191		0.0528205	0.0457311		0.0324705	0.0937864
	p		0.237843			1.84268e-07			0.000119914
